# Supplementary material for: Spatial Distribution and Biochemical Characterization of Serine Peptidase Inhibitors in the Venom of the Brazilian Sea Anemone Anthopleura cascaia Using Mass Spectrometry Imaging
Source: Mar Drugs. 2023 Aug 30;21(9):481. doi: 10.3390/md21090481 (PMC10532579; doi:10.3390/md21090481)
Supplement: Supplementary file 1 [file marinedrugs-21-00481-s001.zip]

Archive with 1 entries (1 files):
- marinedrugs-2542993-supplementary.pdf
